# Supplementary material for: Tundra landform and vegetation productivity trend maps for the Arctic Coastal Plain of northern Alaska
Source: Sci Data. 2018 Apr 10;5:180058. doi: 10.1038/sdata.2018.58 (PMC5892374; doi:10.1038/sdata.2018.58)
Supplement: Supplementary file 1 [file sdata201858-isa1.zip]

Archive with 4 entries (4 files):
- i_Investigation.txt
- s_study_Lara.txt
- a_geomorphology_Lara.txt
- a_NDVI_Lara.txt
