# Supplementary material for: Tundra landform and vegetation productivity trend maps for the Arctic Coastal Plain of northern Alaska
Source: Sci Data. 2018 Apr 10;5:180058. doi: 10.1038/sdata.2018.58 (PMC5892374; doi:10.1038/sdata.2018.58)
Supplement: Supplementary file 1 [file sdata201858-isa1.zip › i_Investigation.txt]

# Investigation File generated for Scientific Data with Investigation File Authoring Tool version 0.1.0 on 08/03/2018 - This metadata file is CC0
ONTOLOGY SOURCE REFERENCE
Term Source Name	GAZ	UO	IAO	OBI	ERO	ENVO
Term Source File	http://data.bioontology.org/ontologies/GAZ	http://data.bioontology.org/ontologies/UO	http://data.bioontology.org/ontologies/IAO	http://data.bioontology.org/ontologies/OBI	http://data.bioontology.org/ontologies/ERO	http://data.bioontology.org/ontologies/ENVO
Term Source Version	$Revision: 1.512 $	unknown	2015-02-23	2014-08-18	2013-08-02	
Term Source Description	Gazetteer	Units of Measurement Ontology	Information Artifact Ontology	Ontology for Biomedical Investigations	Eagle-I Research Resource Ontology	Environment Ontology
INVESTIGATION
Investigation Identifier
Investigation Title
Investigation Description
Investigation Submission Date
Investigation Public Release Date
INVESTIGATION PUBLICATIONS
Investigation PubMed ID
Investigation Publication DOI
Investigation Publication Author List
Investigation Publication Title
Investigation Publication Status
Investigation Publication Status Term Accession Number
Investigation Publication Status Term Source REF
INVESTIGATION CONTACTS
Investigation Person Last Name
Investigation Person Mid Initials
Investigation Person First Name
Investigation Person Address
Investigation Person Phone
Investigation Person Fax
Investigation Person Email
Investigation Person Affiliation
Investigation Person Roles
Investigation Person Roles Term Accession Number
Investigation Person Roles Term Source REF
STUDY
Study Identifier	10.1038/sdata.2018.58
Study Title	Tundra landform and vegetation productivity trend maps for the Arctic Coastal Plain of northern Alaska
Study Submission Date	10/07/2017
Study Public Release Date	10/04/2018
Study Description	http://www.nature.com/articles/sdata201858#abstract
Study File Name	s_study_Lara.txt
Comment[Subject Keywords]	//;//
Comment[Manuscript Licence]	CC BY-4.0
Comment[Experimental Metadata Licence]	CC0
Comment[Supplementary Information File Name]		Supplementary Information
Comment[Supplementary Information File Type]	x-zip-compressed	vnd.openxmlformats-officedocument.wordprocessingml.document
Comment[Supplementary Information File URL]	http://www.nature.com/articles/sdata201858#supplementary-information	http://www.nature.com/articles/sdata201858#supplementary-information
Comment[Data Repository]	SNAP Data Portal;SNAP Data Portal
Comment[Data Record Accession]	doi:10.21429/C9JS8S;doi:10.21429/C9F04D
Comment[Data Record URI]	https://doi.org/10.21429/C9JS8S;https://doi.org/10.21429/C9F04D
STUDY DESIGN DESCRIPTORS
Study Design Type	time series design	observation design
Study Design Type Term Accession Number	OBI:0500020	OBI:0300311
Study Design Type Term Source REF	OBI	OBI
STUDY PUBLICATIONS
Study PubMed ID	""
Study Publication DOI	doi:10.1038/s41598-018-20692-8
Study Publication Author List	""
Study Publication Title	""
Study Publication Status	published
Study Publication Status Term Accession Number	
Study Publication Status Term Source REF	
STUDY FACTORS
Study Factor Name	acquisition date
Study Factor Type	spatiotemporal_interval
Study Factor Type Term Accession Number	http://www.ifomis.org/bfo/1.1/span#SpatiotemporalInterval
Study Factor Type Term Source REF	ERO
STUDY ASSAYS
Study Assay Measurement Type	geographic feature	vegetation layer
Study Assay Measurement Type Term Accession Number	ENVO:00000000	ENVO:01000355
Study Assay Measurement Type Term Source REF	ENVO	ENVO
Study Assay Technology Type	image analysis	computational modeling technique
Study Assay Technology Type Term Accession Number	ERO:0000220	ERO:0001251
Study Assay Technology Type Term Source REF	ERO	ERO
Study Assay Technology Platform	eCognition 9.1	Python
Study Assay File Name	a_geomorphology_Lara.txt	a_NDVI_Lara.txt
STUDY PROTOCOLS
Study Protocol Name	Polygonal tundra geomorphology mapping	Image processing	Image classification	Decadal scale NDVI trend analysis
Study Protocol Type	selection	image processing technique	classification analysis operation	computational modeling technique
Study Protocol Type Term Accession Number	OBI:0001928	ERO:0001788	ERO:0100290	ERO:0001251
Study Protocol Type Term Source REF	OBI	ERO	ERO	ERO
Study Protocol Description				
Study Protocol URI	""	""	""	""
Study Protocol Version				
Study Protocol Parameters Name	sensor	""	""	sensor
Study Protocol Parameters Name Term Accession Number	""	""	""	""
Study Protocol Parameters Name Term Source REF	""	""	""	""
Study Protocol Components Name	""	""	""	""
Study Protocol Components Type	""	""	""	""
Study Protocol Components Type Term Accession Number	""	""	""	""
Study Protocol Components Type Term Source REF	""	""	""	""
STUDY CONTACTS
Study Person Last Name	Lara	Nitze	Grosse	McGuire
Study Person First Name	Mark J.	Ingmar	Guido	A. David
Study Person Mid Initials				
Study Person Email	mjlara@illinois.edu	""	""	""
Study Person Phone				
Study Person Fax				
Study Person Address				
Study Person Affiliation	Department of Plant Biology, University of Illinois Urbana-Champaign, Urbana, Illinois 61801, USA	Alfred Wegener Institute Helmholtz Centre for Polar and Marine Research, Periglacial Research Unit, 14473 Potsdam, Germany	Alfred Wegener Institute Helmholtz Centre for Polar and Marine Research, Periglacial Research Unit, 14473 Potsdam, Germany	U.S. Geological Survey, Alaska Cooperative Fish and Wildlife Research Unit, University of Alaska Fairbanks, Fairbanks, Alaska 99775, USA
Study Person Roles				
Study Person Roles Term Accession Number				
Study Person Roles Term Source REF				
Comment[Study Person ORCID]		0000-0002-1165-6852	0000-0001-5895-2141	
Comment[Funder]				
Comment[FundRef ID]				
Comment[Funder Term Source REF]				
Comment[Grant Identifier]				
