# Supplementary material for: Tundra landform and vegetation productivity trend maps for the Arctic Coastal Plain of northern Alaska
Source: Sci Data. 2018 Apr 10;5:180058. doi: 10.1038/sdata.2018.58 (PMC5892374; doi:10.1038/sdata.2018.58)
Supplement: Supplementary file 1 [file sdata201858-isa1.zip › s_study_Lara.txt]

Source Name	Characteristics[geographical location]	Term Source REF	Term Accession Number	Characteristics[environment type]	Term Source REF	Term Accession Number	Characteristics[Southernmost latitude]	Unit	Term Source REF	Term Accession Number	Characteristics[Northernmost latitude]	Unit	Term Source REF	Term Accession Number	Characteristics[Westernmost longitude]	Unit	Term Source REF	Term Accession Number	Characteristics[Easternmost longitude]	Unit	Term Source REF	Term Accession Number	Protocol REF	Parameter value[sensor]	Sample Name	Material Type	Term Source REF	Term Accession Number	Factor Value[acquisition date]
Landsat 8	North Slope Borough	GAZ	GAZ:00007423	tundra	ENVO	ENVO:00000112	68	degree	UO	UO:0000185	71	degree	UO	UO:0000185	-167	degree	UO	UO:0000185	-140	degree	UO	UO:0000185	Polygonal tundra geomorphology mapping	OLI/TIRS	LC80690112013249LGN00	image	IAO	IAO:0000101	2013-09-05
Landsat 8	North Slope Borough	GAZ	GAZ:00007423	tundra	ENVO	ENVO:00000112	68	degree	UO	UO:0000185	71	degree	UO	UO:0000185	-167	degree	UO	UO:0000185	-140	degree	UO	UO:0000185	Polygonal tundra geomorphology mapping	OLI/TIRS	LC80720112013254LGN00	image	IAO	IAO:0000101	2013-09-10
Landsat 8	North Slope Borough	GAZ	GAZ:00007423	tundra	ENVO	ENVO:00000112	68	degree	UO	UO:0000185	71	degree	UO	UO:0000185	-167	degree	UO	UO:0000185	-140	degree	UO	UO:0000185	Polygonal tundra geomorphology mapping	OLI/TIRS	LC80740112014191LGN00	image	IAO	IAO:0000101	2014-07-09
Landsat 8	North Slope Borough	GAZ	GAZ:00007423	tundra	ENVO	ENVO:00000112	68	degree	UO	UO:0000185	71	degree	UO	UO:0000185	-167	degree	UO	UO:0000185	-140	degree	UO	UO:0000185	Polygonal tundra geomorphology mapping	OLI/TIRS	LC80770102013193LGN00	image	IAO	IAO:0000101	2013-07-11
Landsat 8	North Slope Borough	GAZ	GAZ:00007423	tundra	ENVO	ENVO:00000112	68	degree	UO	UO:0000185	71	degree	UO	UO:0000185	-167	degree	UO	UO:0000185	-140	degree	UO	UO:0000185	Polygonal tundra geomorphology mapping	OLI/TIRS	LC80770112013193LGN00	image	IAO	IAO:0000101	2013-07-11
Landsat 8	North Slope Borough	GAZ	GAZ:00007423	tundra	ENVO	ENVO:00000112	68	degree	UO	UO:0000185	71	degree	UO	UO:0000185	-167	degree	UO	UO:0000185	-140	degree	UO	UO:0000185	Polygonal tundra geomorphology mapping	OLI/TIRS	LC80790102013191LGN00	image	IAO	IAO:0000101	2013-07-09
Landsat 8	North Slope Borough	GAZ	GAZ:00007423	tundra	ENVO	ENVO:00000112	68	degree	UO	UO:0000185	71	degree	UO	UO:0000185	-167	degree	UO	UO:0000185	-140	degree	UO	UO:0000185	Polygonal tundra geomorphology mapping	OLI/TIRS	LC80800102014217LGN00	image	IAO	IAO:0000101	2014-08-04
Landsat 8	North Slope Borough	GAZ	GAZ:00007423	tundra	ENVO	ENVO:00000112	68	degree	UO	UO:0000185	71	degree	UO	UO:0000185	-167	degree	UO	UO:0000185	-140	degree	UO	UO:0000185	Polygonal tundra geomorphology mapping	OLI/TIRS	LC80800112014249LGN00	image	IAO	IAO:0000101	2014-09-05
Landsat 8	North Slope Borough	GAZ	GAZ:00007423	tundra	ENVO	ENVO:00000112	68	degree	UO	UO:0000185	71	degree	UO	UO:0000185	-167	degree	UO	UO:0000185	-140	degree	UO	UO:0000185	Polygonal tundra geomorphology mapping	OLI/TIRS	LC80820122013244LGN00	image	IAO	IAO:0000101	2013-08-31
Landsat 8	North Slope Borough	GAZ	GAZ:00007423	tundra	ENVO	ENVO:00000112	68	degree	UO	UO:0000185	71	degree	UO	UO:0000185	-167	degree	UO	UO:0000185	-140	degree	UO	UO:0000185	Polygonal tundra geomorphology mapping	OLI/TIRS	LC80830102014222LGN00	image	IAO	IAO:0000101	2014-08-09
Landsat 8	North Slope Borough	GAZ	GAZ:00007423	tundra	ENVO	ENVO:00000112	68	degree	UO	UO:0000185	71	degree	UO	UO:0000185	-167	degree	UO	UO:0000185	-140	degree	UO	UO:0000185	Polygonal tundra geomorphology mapping	OLI/TIRS	LC80830112014190LGN00	image	IAO	IAO:0000101	2014-07-08
Landsat 8	North Slope Borough	GAZ	GAZ:00007423	tundra	ENVO	ENVO:00000112	68	degree	UO	UO:0000185	71	degree	UO	UO:0000185	-167	degree	UO	UO:0000185	-140	degree	UO	UO:0000185	Polygonal tundra geomorphology mapping	OLI/TIRS	LC80840122013194LGN00	image	IAO	IAO:0000101	2013-07-12
Landsat sensors Thematic Mapper	North Slope Borough	GAZ	GAZ:00007423	coastal plain	ENVO	ENVO:00000090	68	degree	UO	UO:0000185	71	degree	UO	UO:0000185	-167	degree	UO	UO:0000185	-140	degree	UO	UO:0000185	Decadal scale NDVI trend analysis	TM	TM	image	IAO	IAO:0000101	yearly 1999/2014 in peak growing season YYYY-07-01/YYYY-08-30
Enhanced Thematic Mapper plus	North Slope Borough	GAZ	GAZ:00007423	coastal plain	ENVO	ENVO:00000090	68	degree	UO	UO:0000185	71	degree	UO	UO:0000185	-167	degree	UO	UO:0000185	-140	degree	UO	UO:0000185	Decadal scale NDVI trend analysis	ETM	ETM	image	IAO	IAO:0000101	yearly 1999/2014 in peak growing season YYYY-07-01/YYYY-08-30
Observing Land Imager	North Slope Borough	GAZ	GAZ:00007423	coastal plain	ENVO	ENVO:00000090	68	degree	UO	UO:0000185	71	degree	UO	UO:0000185	-167	degree	UO	UO:0000185	-140	degree	UO	UO:0000185	Decadal scale NDVI trend analysis	OLI	OLI	image	IAO	IAO:0000101	yearly 1999/2014 in peak growing season YYYY-07-01/YYYY-08-30
