# Supplementary material for: Tundra landform and vegetation productivity trend maps for the Arctic Coastal Plain of northern Alaska
Source: Sci Data. 2018 Apr 10;5:180058. doi: 10.1038/sdata.2018.58 (PMC5892374; doi:10.1038/sdata.2018.58)
Supplement: Supplementary file 1 [file sdata201858-isa1.zip › a_geomorphology_Lara.txt]

Sample Name	Protocol REF	Protocol REF	Assay Name	Raw Data File	Comment[Data Repository]	Comment[Data Record Accession]	Comment[Data Record URI]	Factor Value[acquisition date]
LC80690112013249LGN00	Image processing	Image classification	LC80690112013249LGN00	geomorphology map	SNAP Data Portal	doi:10.21429/C9JS8S	https://doi.org/10.21429/C9JS8S	2013-09-05
LC80720112013254LGN00	Image processing	Image classification	LC80720112013254LGN00	geomorphology map	SNAP Data Portal	doi:10.21429/C9JS8S	https://doi.org/10.21429/C9JS8S	2013-09-10
LC80740112014191LGN00	Image processing	Image classification	LC80740112014191LGN00	geomorphology map	SNAP Data Portal	doi:10.21429/C9JS8S	https://doi.org/10.21429/C9JS8S	2014-07-09
LC80770102013193LGN00	Image processing	Image classification	LC80770102013193LGN00	geomorphology map	SNAP Data Portal	doi:10.21429/C9JS8S	https://doi.org/10.21429/C9JS8S	2013-07-11
LC80770112013193LGN00	Image processing	Image classification	LC80770112013193LGN00	geomorphology map	SNAP Data Portal	doi:10.21429/C9JS8S	https://doi.org/10.21429/C9JS8S	2013-07-11
LC80790102013191LGN00	Image processing	Image classification	LC80790102013191LGN00	geomorphology map	SNAP Data Portal	doi:10.21429/C9JS8S	https://doi.org/10.21429/C9JS8S	2013-07-09
LC80800102014217LGN00	Image processing	Image classification	LC80800102014217LGN00	geomorphology map	SNAP Data Portal	doi:10.21429/C9JS8S	https://doi.org/10.21429/C9JS8S	2014-08-04
LC80800112014249LGN00	Image processing	Image classification	LC80800112014249LGN00	geomorphology map	SNAP Data Portal	doi:10.21429/C9JS8S	https://doi.org/10.21429/C9JS8S	2014-09-05
LC80820122013244LGN00	Image processing	Image classification	LC80820122013244LGN00	geomorphology map	SNAP Data Portal	doi:10.21429/C9JS8S	https://doi.org/10.21429/C9JS8S	2013-08-31
LC80830102014222LGN00	Image processing	Image classification	LC80830102014222LGN00	geomorphology map	SNAP Data Portal	doi:10.21429/C9JS8S	https://doi.org/10.21429/C9JS8S	2014-08-09
LC80830112014190LGN00	Image processing	Image classification	LC80830112014190LGN00	geomorphology map	SNAP Data Portal	doi:10.21429/C9JS8S	https://doi.org/10.21429/C9JS8S	2014-07-08
LC80840122013194LGN00	Image processing	Image classification	LC80840122013194LGN00	geomorphology map	SNAP Data Portal	doi:10.21429/C9JS8S	https://doi.org/10.21429/C9JS8S	2013-07-12
