# Supplementary material for: Tundra landform and vegetation productivity trend maps for the Arctic Coastal Plain of northern Alaska
Source: Sci Data. 2018 Apr 10;5:180058. doi: 10.1038/sdata.2018.58 (PMC5892374; doi:10.1038/sdata.2018.58)
Supplement: Supplementary file 1 [file sdata201858-isa1.zip › a_NDVI_Lara.txt]

Sample Name	Protocol REF	Assay Name	Raw Data File	Comment[Data Repository]	Comment[Data Record Accession]	Comment[Data Record URI]	Factor Value[acquisition date]
TM	Decadal scale NDVI trend analysis	TM	NDVI trend map	SNAP Data Portal	doi:10.21429/C9F04D	https://doi.org/10.21429/C9F04D	yearly 1999/2014 in peak growing season YYYY-07-01/YYYY-08-30
ETM	Decadal scale NDVI trend analysis	ETM	NDVI trend map	SNAP Data Portal	doi:10.21429/C9F04D	https://doi.org/10.21429/C9F04D	yearly 1999/2014 in peak growing season YYYY-07-01/YYYY-08-30
OLI	Decadal scale NDVI trend analysis	OLI	NDVI trend map	SNAP Data Portal	doi:10.21429/C9F04D	https://doi.org/10.21429/C9F04D	yearly 1999/2014 in peak growing season YYYY-07-01/YYYY-08-30
